# Supplementary material for: Intrinsically stretchable three primary light-emitting films enabled by elastomer blend for polymer light-emitting diodes
Source: Sci Adv. 2023 Jun 21;9(25):eadh1504. doi: 10.1126/sciadv.adh1504 (PMC10284558; doi:10.1126/sciadv.adh1504)
Supplement: Supplementary file 2 — Movie S1 [file sciadv.adh1504_movie_s1.zip]

Archive with 1 entries (1 files):
- adh1504_Movie_S1.mp4
